# Supplementary material for: Interplay between TERT promoter mutations and methylation culminates in chromatin accessibility and TERT expression
Source: PLoS One. 2020 Apr 8;15(4):e0231418. doi: 10.1371/journal.pone.0231418 (PMC7141627; doi:10.1371/journal.pone.0231418)
Supplement: S1 Table — (XLSX) [file pone.0231418.s001.xlsx]

## Sheet: S1 Table
S1 Table. Tailed primers used for amplification of 325-bp region in bisulfite-converted samples.
Forward primer (5’-3’)	[GATGTGTATAAGAGACAG]AGGGGTTATGATGTGGAGGT
Reverse primer (5’-3’)	[CGTGTGCTCTTCCGATCT]TTACTCATAATAAAAACCCCTC
Note: Primer tail between square brackets
