# Supplementary material for: Interplay between TERT promoter mutations and methylation culminates in chromatin accessibility and TERT expression
Source: PLoS One. 2020 Apr 8;15(4):e0231418. doi: 10.1371/journal.pone.0231418 (PMC7141627; doi:10.1371/journal.pone.0231418)
Supplement: S2 Table — (XLSX) [file pone.0231418.s002.xlsx]

## Sheet: S2 Table
S2 Table. Primers and probe sequences to amplify the 106-bp amplicon in a novel design of a ddPCR assay to determine the methylation fraction.
Forward primer (5’-3’)	GTGAAGGGGAGGACGGAGG
Reverse primer (5’-3’)	GTGTTGCAGGGAGGCACT
Probe (5’-3’)	TAGACGCGGCTGGGGACGAA
