# Supplementary material for: Interplay between TERT promoter mutations and methylation culminates in chromatin accessibility and TERT expression
Source: PLoS One. 2020 Apr 8;15(4):e0231418. doi: 10.1371/journal.pone.0231418 (PMC7141627; doi:10.1371/journal.pone.0231418)
Supplement: S3 Table — (XLSX) [file pone.0231418.s003.xlsx]

## Sheet: S3 Table
S3 Table. Primers and probe sequences to amplify the 231-bp region encompassing 31 CpG sites around the cg11625005 in a novel ddPCR assay to assess the chromatin state.
	Forward primer (5’-3’)	Reverse primer (5’-3’)	Probe (5’-3’)
GAPDH	CCTTGACTCCCTAGTGTCCT	ATTTATAGAAACCGGGGGCG	CGGGGCCCACACGCTCGGT
TERT methylation region	GCCTAGGCTGTGGGGTAAC	CCCGTCCAGGGAGCAA	GCGGCGACCCTTTGGCCGC
