# Supplementary material for: Interplay between TERT promoter mutations and methylation culminates in chromatin accessibility and TERT expression
Source: PLoS One. 2020 Apr 8;15(4):e0231418. doi: 10.1371/journal.pone.0231418 (PMC7141627; doi:10.1371/journal.pone.0231418)
Supplement: S4 Table — (XLSX) [file pone.0231418.s004.xlsx]

## Sheet: S4 Table
S4 Table. Primer and probe sequences for TERT expression in qPCR.
		Forward primer (5’-3’)	Reverse primer (5’-3’)
TERT	ex9-10	ATCCTCTCCACGCTGCTCT	CCAACAAGAAATCATCCACCA
Reference genes	RPS11	AACATCGGTCTGGGCTTC	AGTGAAGGGGCATTTCTTGT
	TBP	CACGAACCACGGCACTGATT	TTTTCTTGCTGCCAGTCTGGAC
	CPSF6	AAGATTGCCTTCATGGAATTGAG	TCGTGATCTACTATGGTCCCTCTCT
