# Supplementary material for: Interplay between TERT promoter mutations and methylation culminates in chromatin accessibility and TERT expression
Source: PLoS One. 2020 Apr 8;15(4):e0231418. doi: 10.1371/journal.pone.0231418 (PMC7141627; doi:10.1371/journal.pone.0231418)
Supplement: S5 Table — (XLSX) [file pone.0231418.s005.xlsx]

## Sheet: S5 Table
S5 Table. Overview of the methylation fraction (measured by ddPCR and NGS), mutational status and TERT mRNA expression of our sample cohort (n=61).
	Type of samples	Sample ID		Methylation fraction (cg11625005)			TERTp mutation		TERT expression
				ddPCR (n=59)	NGS (n=44)		ddPCR (n=61)		qPCR (ΔΔCq) (n=31)
1	Uveal cell lines	OMM 2.3		1.038	0.96		WT		0.58788
2		OMM 1		1.034			WT		0.04302
3		OMM 2.5		1.038	0.97		WT		1.6472
4		Mel270		1.032			WT		1.71794
5		Mel202		1.078			WT		0.01766
6		92.1		1.004	0.96		WT		0.25
7	Cutaneous cell lines	04.01		1			C250T		1.06062
8		WM1361A		0.359			C228T		0.1644
9		93.05		0.534			C250T		2.06374
10		WM3506		0.788			C228T		0.59218
11		WM1960		0.873			C250T hom		0.71406
12		Meljuso		0.744			C250T		0.63694
13		634		0.044			C250T		0.70475
14		OCM8		0.673	0.56		WT		0.41
15		OCM1		0.362	0.37		C250T		1.08
16		518A2		0.043	0.08		C228T		0.438
17		607B		0.365	0.86		C228T hom		1.04841
18		94.07		0.023	0.05		C250T		0.05921
19		A375		0.524	0.41		C250T		0.97082
20		93.08		0.19			C250T		0.29254
21		01.05		0.075			C250T		1
22		04.04		1.026			C250T		0.18
23		94.13		0.237			WT		1.17
24		MM057		0.551			C250T		1.1
25		06.24		0.83			C228T		0.22
26	Skin biopsy samples	LB627		0.219	0.29		WT
27		LB470		0.26	0.36		WT
28		LB579		0.234	0.3		WT
29		LB576		0.183	0.3		WT
30		LB584		0.101	0.15		WT
31		LB586		0.31	0.34		WT
32		LB625			0.25		WT
33		LB381		0.263	0.29		WT
34		LB628		0.227	0.28		WT
35		LB629		0.243	0.28		WT
36		fresh skin 1		0.258	0.33		WT
37	Keratinocytes	K590		0.415	0.54		WT		0
38		K409		0.494	0.49		WT		0
39		K549		0.34	0.56		WT
40		K514		0.435	0.59		WT
41		K060		0.414	0.56		WT
42		K627		0.42	0.59		WT
43		K516		0.411	0.59		WT
44		K550		0.341	0.56		WT
45	Melanocytes	m003		0.095	0.29		WT
46		m002		0.071	0.44		WT
47		m003A			0.07		WT
48		m004A		0.036	0.02		WT
49		0398A		0.043	0.09		WT
50		HEM		0.439			WT		0
51	Fibroblasts	F537		0.037	0.05		WT
52		F544		0.04	0.07		WT
53		F332		0.035	0.09		WT		0
54		F334		0.044	0.08		WT		0
55		F628		0.033	0.08		WT		0
56	Naevi	Naevus 1		0.264	0.31		WT
57		Naevus 2		0.138	0.2		WT
58		Naevus 3		0.269	0.33		WT
59		Naevus 4		0.258	0.31		WT
60		Naevus 5		0.102	0.15		WT
61		Naevus 6		0.231	0.33		WT
