# Supplementary material for: Interplay between TERT promoter mutations and methylation culminates in chromatin accessibility and TERT expression
Source: PLoS One. 2020 Apr 8;15(4):e0231418. doi: 10.1371/journal.pone.0231418 (PMC7141627; doi:10.1371/journal.pone.0231418)
Supplement: S6 Table — (XLSX) [file pone.0231418.s006.xlsx]

## Sheet: S6 Table
S6 Table. Overview of the methylation fraction (measured by ddPCR and NGS), mutational status and TERT mRNA expression and chromatin accessibility in the subset of melanoma cell lines present of our cohort (n=25).
	Type of samples	Sample ID		Methylation fraction (cg11625005)			TERTp mutation		TERT expression		Gene accessibility
				ddPCR	NGS		ddPCR		qPCR (ΔΔCq)		TERT meth site	GAPDH
1	Uveal cell lines	OMM 2.3		1.038	0.96		WT		0.58788
2		OMM 1		1.034			WT		0.04302
3		OMM 2.5		1.038	0.97		WT		1.6472		0.99567	1
4		Mel270		1.032			WT		1.71794		0.9088	0.997378
5		Mel202		1.078			WT		0.01766
6		92.1		1.004	0.96		WT		0.25
7	Cutaneous cell lines	04.01		1			C250T		1.06062
8		WM1361A		0.359			C228T		0.1644
9		93.05		0.534			C250T		2.06374
10		WM3506		0.788			C228T		0.59218
11		WM1960		0.873			C250T hom		0.71406
12		Meljuso		0.744			C250T		0.63694
13		634		0.044			C250T		0.70475
14		OCM8		0.673	0.56		WT		0.41		0.875794	1
15		OCM1		0.362	0.37		C250T		1.08
16		518A2		0.043	0.08		C228T		0.438		0.362047	0.9625
17		607B		0.365	0.86		C228T hom		1.04841		0.665663	0.994922
18		94.07		0.023	0.05		C250T		0.05921		0.25459	0.978019
19		A375		0.524	0.41		C250T		0.97082		0.546351	0.985882
20		93.08		0.19			C250T		0.29254		0.506024	0.990365
21		01.05		0.075			C250T		1
22		04.04		1.026			C250T		0.18
23		94.13		0.237			WT		1.17
24		MM057		0.551			C250T		1.1
25		06.24		0.83			C228T		0.22
