# Supplementary material for: Interplay between TERT promoter mutations and methylation culminates in chromatin accessibility and TERT expression
Source: PLoS One. 2020 Apr 8;15(4):e0231418. doi: 10.1371/journal.pone.0231418 (PMC7141627; doi:10.1371/journal.pone.0231418)
Supplement: S7 Table — (XLSX) [file pone.0231418.s007.xlsx]

## Sheet: S7 Table - Fig5
S7 Table. Raw data of Fig.5
	Mutational status
	WT	C228T	C250T
TERT mRNA expression (ΔΔCq)	0.59	0.16	1.06
	0.04	0.59	2.06
	1.65	0.44	0.71
	1.72	1.05	0.64
	0.02	0.22	0.7
	0		0.06
	0		0.97
	0		0.29
	0		1.08
	0		1
	0		0.18
	0.41		1.1
	0.25
	1.17
