# Supplementary material for: Interplay between TERT promoter mutations and methylation culminates in chromatin accessibility and TERT expression
Source: PLoS One. 2020 Apr 8;15(4):e0231418. doi: 10.1371/journal.pone.0231418 (PMC7141627; doi:10.1371/journal.pone.0231418)
Supplement: S8 Table — (XLSX) [file pone.0231418.s008.xlsx]

## Sheet: S8 Table - Fig 6
S8 Table. Raw data used in Fig.6.
Fig 6A. Raw data
			GAPDH									TERT meth site
		Samples	Concentration	DF	Accessibility	Concentration	DF	Acc	Concentration	DF	Acc	Concentration	DF	Accessibility	Concentration	DF	Acc	Concentration	DF	Acc
		Mel270A D	0.43	0.00262195	0.997378	0.94	0.00549708	0.994503	0.15	0.000961538	0.999038	22.8	0.0912	0.9088	25.6	0.0984615	0.901538	20.1	0.0834025	0.916598
		Mel270A U	164			171			156			250			260			241
		OMM2.5A D	0	0	1	0.27	0.00272727	0.997273	0	0	1	0.42	0.0043299	0.99567	0.91	0.00883495	0.991165	0.15	0.00166667	0.998333
		OMM2.5A U	93			99			87			97			103			90
		518A2 D	17.1	0.0375	0.9625	19.6	0.0415254	0.958475	14.5	0.0329545	0.967045	511	0.637953	0.362047	523	0.638584	0.361416	498	0.636015	0.363985
		518A2 U	456			472			440			801			819			783
		607B D	2.6	0.00507813	0.994922	3.7	0.00702087	0.992979	1.7	0.00342052	0.996579	111	0.334337	0.665663	117	0.342105	0.657895	106	0.330218	0.669782
		607B U	512			527			497			332			342			321
		A375 D	7.2	0.0141176	0.985882	8.9	0.0169524	0.983048	5.7	0.0115152	0.988485	230	0.453649	0.546351	245	0.47025	0.52975	215	0.436105	0.563895
		A375 U	510			525			495			507			521			493
		94.07 D	9.1	0.0219807	0.978019	11.1	0.0259346	0.974065	7.4	0.0184539	0.981546	609	0.74541	0.25459	628	0.751196	0.248804	590	0.738423	0.261577
		94.07 U	414			428			401			817			836			799
		93.08 D	3.7	0.00963542	0.990365	4.9	0.0123426	0.987657	2.7	0.00725806	0.992742	246	0.493976	0.506024	254	0.497065	0.502935	237	0.48866	0.51134
		93.08 U	384			397			372			498			511			485
		OCM8 A D	0	0	1	0	0	1	0	0	1	31.3	0.124206	0.875794	34.5	0.131679	0.868321	28	0.115226	0.884774
		OCM8 A U	128			135			121			252			262			243
		DF - digestion fraction
		Acc - Accessibility
Fig 6E. Raw data
		Mutational status
		WT	MUT
	Chromatin Accessibility	99.6	36.2
		90.9	66.6
		87.6	25.5
			54.6
			50.6
Fig 6F. Raw data
			Mutational Fraction
		Cell lines	Before digestion			After digestion
		518A2	67.1	65.8	64.5	31.6	30.2	28.8
		94.07	51.6	50.5	49.5	50.2	49	47.8
		A375	70.3	69	67.8	59.1	57.4	55.8
		93.08	52	50.6	49.1	16.1	14.8	13.5
			Subtraction		Before digestion
		Cell lines	Mean	SD	Mean	SD
		518A2	35.6	0.1	65.8	1.3
		94.07	1.53333	0.152753	50.5333	1.0504
		A375	11.6	0.4	69.0333	1.25033
		93.08	35.7667	0.152753	50.5667	1.45029
		Cell lines	Mutant allele acessibility
		518A2	0.541033
		94.07	0.030343
		A375	0.168035
		93.08	0.707317
