# Supplementary material for: Interplay between TERT promoter mutations and methylation culminates in chromatin accessibility and TERT expression
Source: PLoS One. 2020 Apr 8;15(4):e0231418. doi: 10.1371/journal.pone.0231418 (PMC7141627; doi:10.1371/journal.pone.0231418)
Supplement: S9 Table — (XLSX) [file pone.0231418.s009.xlsx]

## Sheet: S9 Table - Overview
S9 Table. Results overview. A. Heat-map of methylation fraction (MF) in 31 CpG sites (top) in 44 samples (left). Yellow-marked CpG cg11625005 (position 1,295,737) is recognised by MSRE HgaI. Blue-marked CpG in 1,295,731 is recognised by MSRE AvaI. Black rectangle: MF at the cg11625005 measured either by NGS (clear squares, n=44) and by ddPCR (patterned squares, n=17; these samples were not includ…
				pos_5_1295854	pos_5_1295851	pos_5_1295824	pos_5_1295799	pos_5_1295797	pos_5_1295771	pos_5_1295761	pos_5_1295759	pos_5_1295753	pos_5_1295737	pos_5_1295731	pos_5_1295725	pos_5_1295715	pos_5_1295713	pos_5_1295707	pos_5_1295705	pos_5_1295699	pos_5_1295685	pos_5_1295681	pos_5_1295674	pos_5_1295665	pos_5_1295658	pos_5_1295655	pos_5_1295650	pos_5_1295648	pos_5_1295644	pos_5_1295618	pos_5_1295605	pos_5_1295593	pos_5_1295590	pos_5_1295586		TERT expression		TERTp mutation		Chromatin accessibility
																																				qPCR (ΔΔCq) (n=31)		ddPCR (n=61)		TERT meth region	GAPDH
	Fibroblast	F537		0.48	0.31	0.13	0.12	0.11	0.1	0.1	0.04	0.08	0.05	0.03	0.06	0.13	0.07	0.11	0.08	0.08	0.02	0.04	0.04	0.04	0.02	0.04	0.03	0.02	0.04	0.02	0.02	0.02	0.06	0.01				WT
		F544		0.45	0.27	0.13	0.1	0.12	0.11	0.09	0.04	0.08	0.07	0.03	0.06	0.11	0.07	0.11	0.1	0.1	0.02	0.07	0.04	0.04	0.03	0.03	0.05	0.03	0.05	0.02	0.04	0.02	0.09	0.02				WT
		F332		0.47	0.26	0.17	0.09	0.09	0.12	0.11	0.03	0.06	0.09	0.02	0.05	0.11	0.05	0.1	0.08	0.07	0.03	0.04	0.04	0.05	0.04	0.05	0.05	0.03	0.06	0.02	0.02	0.02	0.06	0.02		0		WT
		F334		0.5	0.38	0.17	0.11	0.13	0.15	0.12	0.04	0.08	0.08	0.03	0.07	0.12	0.1	0.13	0.13	0.1	0.02	0.08	0.06	0.06	0.04	0.05	0.07	0.06	0.07	0.03	0.02	0.02	0.08	0.02		0		WT
		F628		0.42	0.28	0.17	0.09	0.08	0.09	0.12	0.04	0.05	0.08	0.03	0.06	0.1	0.06	0.09	0.06	0.08	0.02	0.05	0.03	0.05	0.02	0.05	0.07	0.03	0.04	0.03	0.02	0.02	0.06	0.03		0		WT
	Melanocyte	m003		0.86	0.55	0.2	0.04	0.04	0.07	0.13	0.06	0.09	0.29	0.03	0.13	0.15	0.19	0.37	0.21	0.09	0.04	0.19	0.12	0.04	0.02	0.04	0.04	0.05	0.23	0.02	0.01	0.02	0.03	0.01				WT
		m002		0.46	0.23	0.87	0.06	0.03	0.08	0.42	0.06	0.09	0.44	0.04	0.09	0.09	0.05	0.1	0.05	0.04	0.03	0.04	0.08	0.04	0.04	0.06	0.04	0.05	0.06	0.04	0.02	0.02	0.06	0.03				WT
		m003A		0.92	0.37	0.27	0.1	0.23	0.05	0.26	0.01	0.05	0.07	0.09	0.16	0.2	0.08	0.2	0.3	0.06	0.02	0.14	0.13	0.02	0.01	0.04	0.01	0.01	0.27	0.03	0.01	0.01	0.03	0.01				WT
		m004A		0.95	0.52	0.45	0.02	0.03	0.02	0.02	0.02	0.02	0.02	0.02	0.04	0.08	0.06	0.1	0.44	0.07	0.02	0.02	0.02	0.04	0.02	0.04	0.03	0.02	0.03	0.01	0.02	0.02	0.02	0.01				WT
		0398A		0.48	0.32	0.09	0.09	0.13	0.13	0.2	0.05	0.34	0.09	0.06	0.05	0.12	0.11	0.11	0.11	0.1	0.02	0.05	0.07	0.14	0.05	0.07	0.03	0.08	0.04	0.02	0.01	0.02	0.08	0.07				WT
		HEM											0.44																							0		WT
	Naevus	Naevus 1		0.69	0.48	0.37	0.36	0.38	0.39	0.39	0.23	0.35	0.31	0.16	0.26	0.34	0.22	0.32	0.27	0.28	0.14	0.27	0.21	0.2	0.14	0.16	0.22	0.18	0.19	0.11	0.07	0.07	0.18	0.07				WT
		Naevus 2		0.83	0.7	0.5	0.26	0.36	0.33	0.35	0.15	0.29	0.2	0.09	0.17	0.28	0.25	0.47	0.24	0.32	0.09	0.2	0.14	0.15	0.1	0.11	0.21	0.13	0.14	0.03	0.03	0.03	0.13	0.07				WT
		Naevus 3		0.8	0.47	0.41	0.36	0.4	0.49	0.44	0.24	0.44	0.33	0.16	0.25	0.35	0.27	0.36	0.25	0.34	0.1	0.25	0.19	0.18	0.08	0.16	0.17	0.13	0.14	0.07	0.06	0.08	0.17	0.09				WT
		Naevus 4		0.75	0.5	0.42	0.34	0.39	0.4	0.41	0.2	0.38	0.31	0.14	0.22	0.25	0.22	0.29	0.24	0.3	0.09	0.21	0.16	0.16	0.08	0.16	0.18	0.11	0.17	0.07	0.08	0.06	0.18	0.08				WT
		Naevus 5		0.62	0.43	0.17	0.19	0.34	0.16	0.2	0.1	0.25	0.15	0.04	0.1	0.12	0.11	0.17	0.15	0.18	0.03	0.16	0.08	0.06	0.05	0.09	0.07	0.04	0.06	0.02	0.02	0.02	0.08	0.03				WT
		Naevus 6		0.74	0.52	0.46	0.32	0.33	0.39	0.41	0.17	0.37	0.33	0.13	0.2	0.25	0.21	0.29	0.21	0.28	0.08	0.21	0.19	0.2	0.11	0.18	0.17	0.12	0.13	0.06	0.06	0.04	0.1	0.06				WT
	Skin biopsy sample	LB627		0.7	0.46	0.4	0.29	0.39	0.38	0.42	0.16	0.35	0.29	0.16	0.21	0.29	0.28	0.33	0.24	0.33	0.08	0.22	0.15	0.15	0.1	0.13	0.14	0.1	0.15	0.05	0.03	0.06	0.17	0.08				WT
		LB470		0.7	0.43	0.41	0.34	0.37	0.41	0.41	0.22	0.41	0.36	0.18	0.27	0.35	0.3	0.36	0.31	0.38	0.15	0.26	0.24	0.2	0.12	0.2	0.2	0.14	0.2	0.07	0.07	0.04	0.19	0.05				WT
		LB579		0.69	0.44	0.39	0.27	0.33	0.33	0.36	0.13	0.34	0.3	0.14	0.19	0.26	0.21	0.33	0.25	0.33	0.11	0.23	0.16	0.16	0.08	0.14	0.19	0.11	0.15	0.07	0.09	0.03	0.11	0.08				WT
		LB576		0.64	0.42	0.37	0.27	0.31	0.35	0.33	0.13	0.32	0.3	0.14	0.18	0.23	0.18	0.25	0.21	0.26	0.08	0.21	0.14	0.13	0.1	0.13	0.18	0.1	0.15	0.06	0.07	0.03	0.11	0.07				WT
		LB584		0.62	0.37	0.27	0.15	0.19	0.21	0.23	0.09	0.17	0.15	0.07	0.11	0.17	0.12	0.16	0.16	0.16	0.04	0.11	0.08	0.08	0.06	0.08	0.08	0.08	0.08	0.03	0.03	0.02	0.07	0.02				WT
		LB586		0.77	0.55	0.41	0.34	0.35	0.37	0.43	0.21	0.43	0.34	0.22	0.28	0.36	0.29	0.4	0.34	0.37	0.11	0.28	0.23	0.17	0.12	0.17	0.22	0.14	0.18	0.09	0.11	0.07	0.2	0.08				WT
		LB625		0.7	0.43	0.34	0.26	0.31	0.35	0.32	0.17	0.33	0.25	0.12	0.18	0.26	0.18	0.26	0.2	0.25	0.07	0.17	0.11	0.12	0.08	0.13	0.14	0.07	0.13	0.04	0.05	0.06	0.13	0.05				WT
		LB381		0.73	0.45	0.42	0.25	0.35	0.35	0.41	0.13	0.33	0.29	0.15	0.21	0.13	0.25	0.29	0.25	0.29	0.08	0.21	0.16	0.15	0.07	0.13	0.15	0.09	0.12	0.06	0.07	0.04	0.17	0.09				WT
		LB628		0.66	0.43	0.39	0.32	0.38	0.35	0.35	0.17	0.36	0.28	0.15	0.21	0.25	0.23	0.31	0.24	0.32	0.09	0.24	0.15	0.15	0.1	0.16	0.16	0.12	0.15	0.06	0.07	0.04	0.14	0.07				WT
		LB629		0.68	0.42	0.36	0.35	0.36	0.3	0.38	0.17	0.36	0.28	0.13	0.23	0.24	0.23	0.32	0.22	0.32	0.1	0.23	0.15	0.17	0.11	0.11	0.18	0.13	0.12	0.05	0.08	0.04	0.12	0.08				WT
		fresh skin 1		0.75	0.5	0.47	0.39	0.43	0.42	0.43	0.24	0.44	0.33	0.14	0.24	0.33	0.28	0.38	0.27	0.34	0.1	0.23	0.17	0.2	0.12	0.22	0.25	0.15	0.21	0.08	0.07	0.06	0.19	0.07				WT
	Keratinocyte	K590		0.88	0.62	0.61	0.54	0.6	0.67	0.7	0.32	0.71	0.54	0.31	0.41	0.47	0.45	0.57	0.42	0.62	0.17	0.45	0.28	0.29	0.16	0.24	0.35	0.21	0.28	0.12	0.13	0.09	0.27	0.15		0		WT
		K409		0.85	0.56	0.51	0.33	0.53	0.65	0.69	0.27	0.69	0.49	0.26	0.37	0.52	0.44	0.52	0.35	0.62	0.1	0.41	0.18	0.2	0.11	0.18	0.28	0.13	0.13	0.07	0.05	0.06	0.23	0.1		0		WT
		K549		0.86	0.59	0.61	0.56	0.61	0.69	0.68	0.34	0.68	0.56	0.28	0.4	0.46	0.41	0.54	0.42	0.52	0.14	0.38	0.29	0.28	0.16	0.25	0.29	0.2	0.26	0.09	0.11	0.08	0.28	0.12				WT
		K514		0.91	0.62	0.65	0.58	0.64	0.67	0.73	0.35	0.74	0.59	0.31	0.43	0.52	0.47	0.6	0.44	0.64	0.19	0.45	0.31	0.29	0.19	0.31	0.32	0.23	0.25	0.12	0.11	0.08	0.29	0.16				WT
		K060		0.83	0.66	0.59	0.52	0.58	0.64	0.69	0.37	0.69	0.56	0.28	0.42	0.51	0.46	0.55	0.46	0.58	0.17	0.17	0.25	0.28	0.19	0.27	0.33	0.21	0.25	0.1	0.12	0.11	0.28	0.15				WT
		K627		0.9	0.63	0.6	0.55	0.63	0.69	0.74	0.36	0.7	0.59	0.3	0.46	0.53	0.45	0.59	0.46	0.61	0.2	0.43	0.32	0.33	0.2	0.31	0.35	0.25	0.31	0.12	0.11	0.09	0.29	0.18				WT
		K516		0.61	0.9	0.6	0.54	0.59	0.66	0.72	0.34	0.73	0.59	0.3	0.42	0.5	0.45	0.61	0.45	0.62	0.18	0.42	0.31	0.3	0.19	0.27	0.35	0.2	0.3	0.1	0.12	0.08	0.31	0.14				WT
		K550		0.9	0.53	0.64	0.48	0.61	0.63	0.69	0.3	0.7	0.56	0.28	0.39	0.45	0.44	0.56	0.41	0.59	0.15	0.42	0.26	0.27	0.17	0.22	0.31	0.19	0.24	0.12	0.15	0.08	0.27	0.14				WT
	Cutananeous mel. cell line	OCM8		0.37	0.29	0.35	0.76	0.84	0.92	0.86	0.7	0.45	0.56	0.19	0.48	0.56	0.6	0.53	0.5	0.55	0.31	0.63	0.56	0.53	0.49	0.5	0.5	0.5	0.51	0.49	0.46	0.44	0.48	0.3		0.41		WT		0.875794	1
		OCM1		0.5	0.33	0.29	0.28	0.26	0.46	0.37	0.28	0.35	0.37	0.26	0.34	0.43	0.35	0.46	0.4	0.46	0.19	0.36	0.36	0.35	0.28	0.31	0.27	0.25	0.35	0.29	0.28	0.26	0.36	0.27		1.08		C250T
		A375		0.51	0.45	0.5	0.5	0.48	0.52	0.51	0.5	0.46	0.41	0.25	0.44	0.47	0.45	0.66	0.55	0.44	0.27	0.46	0.37	0.34	0.3	0.34	0.35	0.31	0.34	0.2	0.16	0.11	0.28	0.11		0.97082		C250T		0.546351	0.985882
		94.07		0.92	0.54	0.59	0.18	0.16	0.08	0.3	0.04	0.08	0.05	0.02	0.08	0.1	0.07	0.45	0.44	0.21	0.09	0.59	0.46	0.46	0.13	0.45	0.49	0.44	0.46	0.38	0.04	0.05	0.1	0.02		0.05921		C250T		0.25459	0.978019
		518A2		0.59	0.57	0.29	0.27	0.22	0.31	0.13	0.08	0.11	0.08	0.03	0.11	0.11	0.15	0.11	0.09	0.16	0.07	0.19	0.33	0.39	0.05	0.1	0.1	0.05	0.07	0.08	0.19	0.03	0.07	0.03		0.438		C228T		0.362047	0.9625
		607B		0.94	0.85	0.92	0.95	0.95	0.93	0.93	0.94	0.83	0.86	0.44	0.45	0.93	0.36	0.35	0.3	0.87	0.51	0.95	0.74	0.94	0.53	0.89	0.96	0.52	0.87	0.17	0.27	0.17	0.41	0.35		1.04841		C228T hom		0.665663	0.994922
		93.08											0.19																							0.29254		C250T		0.506024	0.990365
		93.05											0.534																							2.06374		C250T
		04.01											1																							1.06062		C250T
		WM1361A											0.36																							0.1644		C228T
		WM3506											0.79																							0.59218		C228T
		WM1960											0.87																							0.71406		C250T hom
		Meljuso											0.74																							0.63694		C250T
		634											0.04																							0.70475		C250T
		01.05											0.075																							1		C250T
		04.04											1																							0.18		C250T
		94.13											0.24																							1.17		WT
		MM057											0.55																							1.1		C250T
		06.24											0.83																							0.22		C228T
	Uveal mel. cell line	92.1		0.93	0.88	0.93	0.91	0.9	0.95	0.98	0.98	0.96	0.96	0.94	0.93	0.94	0.97	1	0.94	0.96	0.78	0.96	0.95	0.97	0.78	0.92	0.98	0.98	0.88	0.91	0.84	0.84	0.93	0.79		0.25		WT
		OMM2.3		0.93	0.9	0.94	0.93	0.92	0.97	0.97	0.95	0.93	0.96	0.91	0.97	0.97	0.99	0.99	0.98	0.97	0.9	0.96	0.95	0.96	0.87	0.81	0.98	0.93	0.96	0.94	0.8	0.78	0.89	0.96		0.58788		WT
		OMM2.5		0.97	0.96	0.94	0.92	0.92	0.96	0.95	0.97	0.99	0.96	0.96	0.98	1	0.99	1	0.97	0.99	0.94	0.98	0.96	0.98	0.98	0.98	0.99	0.96	0.98	0.97	0.97	0.95	0.97	0.98		1.6472		WT		0.99567	1
		OMM 1											1																							0.04302		WT
		Mel270											1																							1.71794		WT		0.9088	0.997378
		Mel202											1																							0.01766		WT
					HgaI recognition site
					AvaI recognition site																						0		Methylation fraction					1
